# Supplementary material for: Laetoli, Tanzania: Extant terrestrial mollusc faunas shed new light on climate and palaeoecology at a Pliocene hominin site
Source: PLoS One. 2024 May 16;19(5):e0302435. doi: 10.1371/journal.pone.0302435 (PMC11098377; doi:10.1371/journal.pone.0302435)
Supplement: S1 Table — (XLSX) [file pone.0302435.s001.xlsx]

## Sheet: Site x species matrix only
											Forest	Forest	Forest	Forest	Woodland/bushland	Woodland/bushland	Woodland/bushland	Woodland/bushland	Woodland/bushland	Woodland/bushland	Woodland/bushland	Woodland/bushland	Open	Open	Open
Sort order (NMW drawer)		Sort order (NMW drawer)	Family	Family (after MolluscaBase, 2023)	Genus	Species	Authority	Authority	No. inds. (total)	No. sites (total)	Lemakarot lower forest	Lemakarot upper forest	Lemakarot upper forest	River gorge forest	River gorge Acacia woodland	Endulen Yellow-barked Acacia	Endulen slope woodland	Endulen escarpment woodland	Hill above base camp	Endulen riverine woodland near hospital	Garusi River valley (near camp)	Garusi River valley (near footprints)	Osinoni Aloe & Euphorbia scrub	Osinoni scrubby grassland	Osinoni ashfall
											26 Jul I	26 Jul II	26 Jul III	28 Jul I	28 Jul II	30 Jul I	30 Jul II	30 Jul III	24 Jul I + 30 Jul IV	2 Aug I	25 Jul I	25 Jul II	1 Aug I	1 Aug II	1 Aug III
1	1	1	Pomatiasiidae	Pomatiidae	Tropidophora	cf. letourneuxi	(Bourguignat, 1887)	(Bourguignat, 1887)	2	1													2
2	2	2	Succineidae	Succineidae	“Succinea”	baumanni	Sturany, 1894	Sturany, 1894	338	4						2							34	298	4
3	3	3	Achatinidae	Achatinidae	Limicolaria	martensiana catharia	Dall, 1910	Dall, 1910	35	6					8	13	1					3	8	2
4	4	4	Achatinidae	Achatinidae	Burtoa	nilotica giraudi	(Bourguignat, 1885)	(Bourguignat, 1885)	26	5											9	1	8	3	5
5	5	5	Subulinidae	Achatinidae	Oreohomorus	nitidus	(von Martens, 1897)	(E. von Martens, 1897)	631	6	5	57	43	409	116							1
6	6	6	Subulinidae	Achatinidae	Liobocageia	elata	Haas, 1936	(F. Haas, 1936)	288	3	2	177	109
7	7	7	Subulinidae	Achatinidae	Nothapalus	iredalei / suturalis	Preston, 1911	(Preston, 1911) (both spp.)	434	5	159	90	46	129	10
	8	8		Achatinidae	Subuliniscus	alticolus		(d'Ailly, 1910)	92	4	48	7	16	21
9	9	9	Subulinidae	Achatinidae	Euonyma	percivali	Connolly, 1923	Connolly, 1923	3	2													2	1
10	10	10	Subulinidae	Achatinidae	Opeas	aphantum	Connolly, 1923	Connolly, 1923	27	5							14	1	6	3	3
11	11	11	Subulinidae	Achatinidae	Subulina	intermedia	(Taylor, 1877)	Gibbons, 1877	19	2	6			13
12	12	12	Ferussaciidae	Ferussaciidae	Cecilioides	callipeplum	(Connolly, 1923)	(Connolly, 1923)	4	3						1						1	2
	13	13		Streptaxidae	Gulella	meruensis		(d'Ailly, 1910)	66	9				1	8	2	5	30		7	10	2	1
14	14	14	Streptaxidae	Streptaxidae	Gulella	consociata	(Smith, 1890)	(E. A. Smith, 1890)	31	3							8			1			22
15	15	15	Streptaxidae	Streptaxidae	Gulella	cf. rectangularis	(Preston, 1913)	(Preston, 1913)	179	6	79	25	25	42	7							1
16	16	16	Streptaxidae	Streptaxidae	Gulella	simplicima	(Preston, 1911)	(Preston, 1911)	14	4	7		5	1	1
	17	17		Streptaxidae	Gulella	commoda		(E. A. Smith, 1903)	361	5	177	71	27	79	7
18	18	18	Streptaxidae	Streptaxidae	Silvigulella	hanangi	Adam, 1965	(Adam, 1965)	10	2						1	9
19	19	19	Streptaxidae	Streptaxidae	Streptostele	exasperata	Preston, 1912	Preston, 1912	224	13	15	23	7	47	17	28	37		7	6	4	28	1	4
20	20	20	Clausiliidae	Clausiliidae	Macroptychia	degeneris	(Preston, 1911)	(Preston, 1911)	14	1							14
21	21	21	Cerastidae	Cerastidae	Cerastus	trapezoidea masaicus	Verdcourt, 1967	(Verdcourt, 1967)	191	3	128	28	35
22	22	22	Cerastidae	Cerastidae	Conulinus	daubenbergeri	(Dautzenberg, 1908)	(Dautzenberg, 1908)	66	4	16	12	21	17
23	23	23	Cerastidae	Cerastidae	Gittenedouardia	hanningtoni	(Sowerby, 1890)	(G. B. Sowerby III, 1890)	102	3													94	6	2
24	24	24	Cerastidae	Cerastidae	Gittenedouardia	metula	(von Martens, 1895)	(E. von Martens, 1895)	40	5						11	8		1		11	9
	25	25		Truncatellinidae	Truncatellina	naivashaensis		(Preston, 1911)	682	7					505	41	46	70			6		13	1
	25.1	25.1		Truncatellinidae	Truncatellina	arboricola		Tattersfield, 1995	1	1		1
	25.3	25.3		Truncatellinidae	Truncatellina	SMOOTH		n/a	9	1					9
	26	26		Truncatellinidae	Truncatellina	flavogilva		Germain, 1934	59	1							59
27	27	27	Vertiginidae	Truncatellinidae	Truncatellina	pygmaeorum	(Pilsbry & Cockerell, 1933)	(Pilsbry & Cockerell, 1933)	3	2		1			2
	28	28		Gastrocoptidae	Gastrocopta	klunzingeri		(Jickeli, 1873)	114	6						44	23		10		2		28	7
	29	29		Vertiginidae	Vertigo	bisulcata		(Jickeli, 1873)	183	5						84	96			1	1	1
	30	30		Pupillidae	Pupilla	duplicata		(Preston, 1911)	84	4											3	1		6	74
31	31	31	Vertiginidae	Pupillidae	Pupoides	coenopictus	(Hutton, 1834)	(T. Hutton, 1834)	58	3													2	46	10
32	32	32	Vertiginidae	Truncatellinidae	Negulus	kenianus	(Preston, 1912)	(Preston, 1912)	14	1					14
	33	33		Lauriidae	Lauria	cf. desiderata		(Preston, 1911)	20	5	1	8	3	1	7
	34	34		Valloniidae	Pupisoma (Psychopatula)	dioscoricola		(C. B. Adams, 1845)	31	5	4			13	4		9			1
	35	35		Valloniidae	Salpingoma	harpula		(Reinhardt, 1886)	10	3				1	7		2
	35.1	35.1		Valloniidae	Vallonid spines/lamellae	sp. e		n/a	3	2						2				1
	35.2	35.2		Valloniidae	Vallonid spiral apex	sp. a		n/a	22	2	14			8
36	36	36	Bradybaenidae	Hygromiidae	Haplohelix	lateaperta	(Haas, 1936)	(F. Haas, 1936)	180	9	1	11	3	10	24	1		110		10		10
37	37	37	Vitrinidae	Vitrinidae	Calidivitrina	nigrocincta	von Martens, 1897	(E. von Martens, 1897)	1	1		1
	38	38		Punctidae	Paralaoma	servilis		(Shuttleworth, 1852)	939	11	114	196	29	72	388	10	61	58		8				2	1
	39	39		Punctidae	Punctum	ugandanum		(E. A. Smith, 1903)	338	4				265	59	7	7
	40	40		Punctidae	Punctum	pallidum		Connolly, 1922	18	2	11			7
	41	41		Charopidae	Trachycystis	abyssinica		(Jickeli, 1874)	42	9	2				6	1	15	9	4		2		2	1
	42	42		Charopidae	Trachycystis	iredalei		Preston, 1912	27	5	2		4	12	7					2
	43	43		Charopidae	Trachycystis	lamellifera		(E. A. Smith, 1903)	342	5	56	131	27	113	15
	43.1	43.1		Charopidae	Trachycystis	sp. PT		n/a	85	5	17	1	1	49	17
	44	44		Euconulidae	Afroguppya	rumrutiensis		(Preston, 1911)	314	4					281	10	22							1
	44.1	44.1		Euconulidae	Afroguppya	sp. PT		n/a	4	2											2	2
	45	45		Chronidae	Kaliella	barrakporensis		(Reeve, 1852)	23	2						14	9
	46	46		Chronidae	Kaliella	iredalei		Preston, 1912	433	5	121	118	8	162	24
47	47	47	Urocyclidae	Urocyclidae	Atoxon	hildebrandti	Simroth, 1889	Simroth, 1889	2	1						2
48	48	48	Urocyclidae	Urocyclidae	Polytoxon	robustum	(Simroth, 1896)	(Simroth, 1896)	3	1								3
49	49	49	Urocyclidae	Urocyclidae	Slug plate	(gen. & sp. indet.)	n/a	n/a	5	5						1		1	1		1		1
50	50	50	Urocyclidae	Urocyclidae	Trochozonites	medjensis	Pilsbry, 1919	Pilsbry, 1919	2	1				2
51	51	51	Urocyclidae	Urocyclidae	Thapsia	cf. kibonotoensis	d'Ailly, 1910	d'Ailly, 1910	31	2							21		10
52	52	52	Urocyclidae	Urocyclidae	Trochonanina	cf. levistriata	(Preston, 1913)	(Preston, 1913)	13	2		3	10
	101	101			Not determined				10	3				6	1					3
			No specimens		Total individuals				7302	231	985	961	419	1480	1544	275	466	282	39	43	54	60	220	378	96
			No species		Total species				58	58	22	19	18	23	24	19	20	8	7	10	12	12	15	13	6

## Sheet: Supplementary data simplified
				Family	Species	26 Jul I	26 Jul II	26 Jul III	28 Jul I	28 Jul II	30 Jul I	30 Jul II	30 Jul III	24 Jul I + 30 Jul IV	2 Aug I	25 Jul I	25 Jul II	1 Aug I	1 Aug II	1 Aug III
1	1	1	Pomatiasiidae	Pomatiidae	Tropidophora cf. letourneuxi (Bourguignat, 1887)													2
2	2	2	Succineidae	Succineidae	“Succinea” baumanni Sturany, 1894						2							34	298	4
3	3	3	Achatinidae	Achatinidae	Limicolaria martensiana catharia Dall, 1910					8	13	1					3	8	2
4	4	4	Achatinidae	Achatinidae	Burtoa nilotica giraudi (Bourguignat, 1885)											9	1	8	3	5
5	5	5	Subulinidae	Achatinidae	Oreohomorus nitidus (E. von Martens, 1897)	5	57	43	409	116							1
6	6	6	Subulinidae	Achatinidae	Liobocageia elata (F. Haas, 1936)	2	177	109
7	7	7	Subulinidae	Achatinidae	Nothapalus iredalei / suturalis (Preston, 1911) (both spp.)	159	90	46	129	10
	8	8		Achatinidae	Subuliniscus alticolus (d'Ailly, 1910)	48	7	16	21
9	9	9	Subulinidae	Achatinidae	Euonyma percivali Connolly, 1923													2	1
10	10	10	Subulinidae	Achatinidae	Opeas aphantum Connolly, 1923							14	1	6	3	3
11	11	11	Subulinidae	Achatinidae	Subulina intermedia Gibbons, 1877	6			13
12	12	12	Ferussaciidae	Ferussaciidae	Cecilioides callipeplum (Connolly, 1923)						1						1	2
	13	13		Streptaxidae	Gulella meruensis (d'Ailly, 1910)				1	8	2	5	30		7	10	2	1
14	14	14	Streptaxidae	Streptaxidae	Gulella consociata (E. A. Smith, 1890)							8			1			22
15	15	15	Streptaxidae	Streptaxidae	Gulella cf. rectangularis (Preston, 1913)	79	25	25	42	7							1
16	16	16	Streptaxidae	Streptaxidae	Gulella simplicima (Preston, 1911)	7		5	1	1
	17	17		Streptaxidae	Gulella commoda (E. A. Smith, 1903)	177	71	27	79	7
18	18	18	Streptaxidae	Streptaxidae	Silvigulella hanangi (Adam, 1965)						1	9
19	19	19	Streptaxidae	Streptaxidae	Streptostele exasperata Preston, 1912	15	23	7	47	17	28	37		7	6	4	28	1	4
20	20	20	Clausiliidae	Clausiliidae	Macroptychia degeneris (Preston, 1911)							14
21	21	21	Cerastidae	Cerastidae	Cerastus trapezoidea masaicus (Verdcourt, 1967)	128	28	35
22	22	22	Cerastidae	Cerastidae	Conulinus daubenbergeri (Dautzenberg, 1908)	16	12	21	17
23	23	23	Cerastidae	Cerastidae	Gittenedouardia hanningtoni (G. B. Sowerby III, 1890)													94	6	2
24	24	24	Cerastidae	Cerastidae	Gittenedouardia metula (E. von Martens, 1895)						11	8		1		11	9
	25	25		Truncatellinidae	Truncatellina naivashaensis (Preston, 1911)					505	41	46	70			6		13	1
	25.1	25.1		Truncatellinidae	Truncatellina arboricola Tattersfield, 1995		1
	25.3	25.3		Truncatellinidae	Truncatellina SMOOTH					9
	26	26		Truncatellinidae	Truncatellina SMALL (was flavogilva)							59
27	27	27	Vertiginidae	Truncatellinidae	Truncatellina pygmaeorum (Pilsbry & Cockerell, 1933)		1			2
	28	28		Gastrocoptidae	Gastrocopta klunzingeri (Jickeli, 1873)						44	23		10		2		28	7
	29	29		Vertiginidae	Vertigo bisulcata (Jickeli, 1873)						84	96			1	1	1
	30	30		Pupillidae	Pupilla duplicata (Preston, 1911)											3	1		6	74
31	31	31	Vertiginidae	Pupillidae	Pupoides coenopictus (T. Hutton, 1834)													2	46	10
32	32	32	Vertiginidae	Truncatellinidae	Negulus kenianus (Preston, 1912)					14
	33	33		Lauriidae	Lauria cf. desiderata (Preston, 1911)	1	8	3	1	7
	34	34		Valloniidae	Pupisoma (Psychopatula) dioscoricola (was orcula) (C. B. Adams, 1845)	4			13	4		9			1
	35	35		Valloniidae	Salpingoma harpula (Reinhardt, 1886)				1	7		2
	35.1	35.1		Valloniidae	Vallonid spines/lamellae sp. e						2				1
	35.2	35.2		Valloniidae	Vallonid spiral apex sp. a	14			8
36	36	36	Bradybaenidae	Hygromiidae	Haplohelix lateaperta (F. Haas, 1936)	1	11	3	10	24	1		110		10		10
37	37	37	Vitrinidae	Vitrinidae	Calidivitrina nigrocincta (E. von Martens, 1897)		1
	38	38		Punctidae	Paralaoma servilis (was hottentotum) (Shuttleworth, 1852)	114	196	29	72	388	10	61	58		8				2	1
	39	39		Punctidae	Punctum ugandanum (E. A. Smith, 1903)				265	59	7	7
	40	40		Punctidae	Punctum pallidum Connolly, 1922	11			7
	41	41		Charopidae	Trachycystis abyssinica (Jickeli, 1874)	2				6	1	15	9	4		2		2	1
	42	42		Charopidae	Trachycystis iredalei Preston, 1912	2		4	12	7					2
	43	43		Charopidae	Trachycystis lamellifera (E. A. Smith, 1903)	56	131	27	113	15
	43.1	43.1		Charopidae	Trachycystis sp. PT	17	1	1	49	17
	44	44		Euconulidae	Afroguppya rumrutiensis (Preston, 1911)					281	10	22							1
	44.1	44.1		Euconulidae	Afroguppya sp. PT											2	2
	45	45		Chronidae	Kaliella barrakporensis (Reeve, 1852)						14	9
	46	46		Chronidae	Kaliella iredalei Preston, 1912	121	118	8	162	24
47	47	47	Urocyclidae	Urocyclidae	Atoxon hildebrandti Simroth, 1889						2
48	48	48	Urocyclidae	Urocyclidae	Polytoxon robustum (Simroth, 1896)								3
49	49	49	Urocyclidae	Urocyclidae	Slug plate (gen. & sp. indet.)						1		1	1		1		1
50	50	50	Urocyclidae	Urocyclidae	Trochozonites medjensis Pilsbry, 1919				2
51	51	51	Urocyclidae	Urocyclidae	Thapsia cf. kibonotoensis d'Ailly, 1910							21		10
52	52	52	Urocyclidae	Urocyclidae	Trochonanina cf. levistriata (Preston, 1913)		3	10
	101	101			Not determined				6	1					3
			No specimens		Total individuals	985	961	419	1480	1544	275	466	282	39	43	54	60	220	378	96
			No species		Total species	22	19	18	23	24	19	20	8	7	10	12	12	15	13	6
